# Supplementary material for: Feasibility of functional precision medicine for guiding treatment of relapsed or refractory pediatric cancers
Source: Nat Med. 2024 Apr 11;30(4):990–1000. doi: 10.1038/s41591-024-02848-4 (PMC11031400; doi:10.1038/s41591-024-02848-4)
Supplement: Supplementary file 3 — All supplementary tables included in the manuscript. The table of contents is included as a PDF and as the first sheet in the Supplementary Tables file. [file 41591_2024_2848_MOESM3_ESM.xlsx]

## Sheet: Table Contents
Title	Content
Testing and Demographics	Patient characteristics, demographics, clinically relevant information, and outcomes from diagnostic testing
Drug List	List of drugs included in drug testing panel and associated drug mechanisms
Culture Validation Experiments	Validation tests performed on patient-derived cultures and associated results
Actionable Panel Seq Results	Actionable or potentially actionable variants identified from tumor panel sequencing tests
Complete Panel Seq Results	Results from all tumor panel sequencing tests performed on patient samples during the study
DST Testing Results	DSS score for each drug tested on every patient sample during DST
Z' Statistics	Z' Statistic Scores from individual assay plates and associated plates that failed QC
DST Repeat Data	DSS and IC50 values for set of repeated DST experiments performed during the course of the study
DST Combination Results	DSS values from physician-directed combination DST experiments
DST Correlation Data	Data relating response type and progression-free survivial with associated treatment DSS values
Assay Correlation Data	Quantified assay measures (Hit %, Avg DSS, raw cell viability from CTG) and associated clinical outcomes
Expected PFS	Expected PFS of individual pediatric cancer types curated from recent INFORM genomics study
Clinical Outcomes	Patient inclusion/exclusion critera and trial stage, objective response, and associated progression-free survival for all patients
NGS Samples	Samples and approaches used for NGS
RNA Deconvolution	Results from deconvolution tool analysis of bulk RNA-seq data
Statistical Tests and Tools	List of specific statistical tests performed for data analysis in this study

## Sheet: Testing and Demographics
Patient ID	Sex	Age (yrs)	Race	Ethnicity	General Diagnosis	Specific Diagnosis	Originating Institution	Previous Treatment Lines	Sample Type	DST Testing Performed	DST Testing Successful	DST Turnaround Time	Sensitive Drugs (DSS >= 10)	Intermediate Drugs (10 > DSS > 0)	UCSF500 Profiling	UCSF500 Turnaround Time	Genomic Finding with Clinical Benefit	Genomic Finding with Potential Clinical Benefit	DST Testing Error	Full FPM Dataset
EV001	M	12	White or Caucasian	Hispanic	Ewing sarcoma	Ewing sarcoma	Nicklaus Children's Hospital	2	N/A	No	N/A	N/A	N/A	N/A	No	N/A	No	No	Screening Failure	No
EV002	M	16	White or Caucasian	Hispanic	Acute myeloid leukemia	Acute myeloid leukemia	Nicklaus Children's Hospital	2	Peripheral Blood	Yes	Yes	5	33	13	Yes	26	No	No	None	Yes
EV003	M	16	White or Caucasian	Non-Hispanic	Osteosarcoma	High grade recurrent osteosarcoma, right distal tibia and fibula	Nicklaus Children's Hospital	2	Excised Tumor	Yes	Yes	16	51	22	Yes	33	No	No	None	Yes
EV004	F	7	White or Caucasian	Hispanic	Rhabdomyosarcoma	Sclerosing spindle cell rhabdomyosarcoma, right lower extremity	Nicklaus Children's Hospital	3	Excised Tumor	Yes	Yes	7	34	12	Yes	27	No	Yes	None	Yes
EV005	F	7	White or Caucasian	Hispanic	Osteosarcoma	Metastatic osteosarcoma of left femur with pulmonary metastasis	Nicklaus Children's Hospital	2	Biopsy of Metastatic Nodule	Yes	Yes	11	17	14	Yes	32	No	Yes	None	Yes
EV006	M	20	White or Caucasian	Hispanic	Ewing sarcoma	Metastatic Ewing sarcoma of the scalp, 2nd relapse	Nicklaus Children's Hospital	3	Excised Tumor	Yes	No	8	N/A	N/A	Yes	25	No	No	Error in Testing	No
EV007	M	11	Black or African American	Non-Hispanic	Glioblastoma	Recurrent malignant glioma; pleomorphic xanthoastrocytoma, anaplastic	Nicklaus Children's Hospital	2	Excised Tumor	Yes	Yes	10	18	12	Yes	47	No	No	None	Yes
EV008	F	17	White or Caucasian	Non-Hispanic	Osteosarcoma	Metastatic β-HCG-producing high grade (grade 3) osteosarcoma	Nicklaus Children's Hospital	2	Excised Tumor	Yes	Yes	4	2	10	Yes	38	No	No	None	Yes
EV009	F	9	Other-Mestizo	Hispanic	Osteosarcoma	Metastatic chondroblastic osteosarcoma of left humerus with Li-Fraumeni Syndrome and CNS choroid plexus tumor at birth	Nicklaus Children's Hospital	3	Excised Tumor	Yes	Yes	10	33	12	Yes	18	No	No	None	Yes
EV010	M	21	White or Caucasian	Hispanic	Ewing sarcoma	Refractory Ewing sarcoma, spinal tumor	Nicklaus Children's Hospital	5	Excised Tumor	Yes	Yes	8	31	20	Yes	19	No	No	None	Yes
EV011	M	4	White or Caucasian	Hispanic	Rhabdomyosarcoma	Recurrent alveolar rhabdomyosarcoma of right orbit	Nicklaus Children's Hospital	3	Excised Tumor	Yes	Yes	6	20	14	Yes	20	No	No	None	Yes
EV012	M	4	White or Caucasian	Hispanic	Ependymoma	Ependymoma of spine	Nicklaus Children's Hospital	2	Excised Tumor	No	N/A	N/A	N/A	N/A	No	N/A	No	No	Sample Insufficient	No
EV013	M	5	White or Caucasian	Non-Hispanic	Acute myeloid leukemia	Relapsed acute myeloid leukemia with FLT3/ITD	Nicklaus Children's Hospital	3	Peripheral Blood	Yes	Yes	5	34	15	Yes	14	Yes	No	None	Yes
EV014	M	0.81	White or Caucasian	Hispanic	Malignant rhabdoid tumor	Refractory rhabdoid tumor of the liver	Nicklaus Children's Hospital	3	Excised Tumor	Yes	Yes	7	38	14	Yes	25	No	Yes	None	Yes
EV015	M	19	White or Caucasian	Hispanic	Wilms tumor	Wilms tumor of liver and lungs in relapse	Nicklaus Children's Hospital	3	Excised Tumor	Yes	Yes	10	16	6	Yes	28	No	No	None	Yes
EV016	M	11	White or Caucasian	Hispanic	Acute lymphoblastic leukemia	Acute lymphoblastic leukemia in testicular relapse	Nicklaus Children's Hospital	6	Bone Marrow Aspirate	Yes	Yes	6	34	18	No	N/A	No	No	None	No
EV017	F	10	White or Caucasian	Hispanic	Astrocytoma	Pilocytic astrocytoma of right temporal lobe	Nicklaus Children's Hospital	3	Excised Tumor	Yes	Yes	23	25	32	Yes	26	No	Yes	None	Yes
EV018	M	9	Black or African American	Non-Hispanic	Rhabdomyosarcoma	Embryonal rhabdomyosarcoma	Nicklaus Children's Hospital	3	Excised Tumor	Yes	Yes	10	17	15	Yes	63	No	No	None	Yes
EV019	F	12	White or Caucasian	Hispanic	Medulloblastoma	Anaplastic Medulloblastoma	Nicklaus Children's Hospital	2	Excised Tumor	Yes	Yes	10	9	12	Yes	27	No	No	None	Yes
EV020	F	10	White or Caucasian	Hispanic	Ewing sarcoma	Ewing sarcoma of spine	Nicklaus Children's Hospital	3	Excised Tumor	No	N/A	N/A	N/A	N/A	No	N/A	No	No	Sample Insufficient	No
EV021	F	4	Black or African American	Non-Hispanic	Neuroblastoma	Neuroblastoma of retroperitoneum	Nicklaus Children's Hospital	2	Excised Tumor	Yes	Yes	15	4	0	Yes	30	No	No	None	Yes
EV022	M	1.94	White or Caucasian	Non-Hispanic	Acute myeloid leukemia	Acute megakaryoblastic leukemia not having achieved remission	Oregon Health and Science University	5	Bone Marrow Aspirate	Yes	Yes	12	27	23	No	N/A	No	No	None	No
EV023	M	0.97	White or Caucasian	Hispanic	Acute lymphoblastic leukemia	Acute lymphoblastic leukemia not having achieved remission	Nicklaus Children's Hospital	2	Peripheral Blood	Yes	Yes	15	30	16	Yes	20	No	Yes	None	Yes
EV024	F	19	White or Caucasian	Non-Hispanic	Acute lymphoblastic leukemia	Acute lymphoblastic leukemia with prior myelodysplasia	Nicklaus Children's Hospital	2	Bone Marrow Aspirate	Yes	Yes	17	9	14	Yes	28	No	No	None	Yes
EV025	F	8	White or Caucasian	Hispanic	Rhabdomyosarcoma	Alveolar rhabdomyosarcoma or the right hand	St. Mary's Medical Center/ Palm Beach Children's Hospital	2	Excised Tumor	Yes	Yes	10	12	9	Yes	21	No	No	None	Yes
																				19

## Sheet: Drug List
Drug	Mechanism of Action
Azacitidine	Alkylating agents
Busulfan	Alkylating agents
Carboplatin	Alkylating agents
Carmustine	Alkylating agents
Cisplatin	Alkylating agents
Cyclophosphamide	Alkylating agents
Dacarbazine	Alkylating agents
Doxorubicin	Alkylating agents
Etoposide	Alkylating agents
Ifosfamide	Alkylating agents
Lomustine	Alkylating agents
Melphalan	Alkylating agents
Oxaliplatin	Alkylating agents
Procarbazine HCl	Alkylating agents
Temozolomide	Alkylating agents
Thiotepa	Alkylating agents
Cladribine	Antimetabolites
Clofarabine	Antimetabolites
Cytarabine	Antimetabolites
Decitabine	Antimetabolites
Fludarabine	Antimetabolites
Gemcitabine	Antimetabolites
Isotretinoin	Antimetabolites
Metformin	Antimetabolites
Methotrexate	Antimetabolites
Nelarabine	Antimetabolites
Pemetrexed	Antimetabolites
Cabazitaxel	Antimitotics
Docetaxel	Antimitotics
Ixabepilone	Antimitotics
Vinblastine	Antimitotics
Vincristine	Antimitotics
Vinorelbine	Antimitotics
Azithromycin	Antitumor antibiotics
Bactrim	Antitumor antibiotics
Bleomycin	Antitumor antibiotics
Dactinomycin	Antitumor antibiotics
Tigecycline	Antitumor antibiotics
Panobinostat	HDAC inhibitors
Romidepsin (FR901228)	HDAC inhibitors
Tazemetostat	HDAC inhibitors
Valproic Acid	HDAC inhibitors
Vorinostat (SAHA, MK0683)	HDAC inhibitors
Atorvastatin	Immunomodulators
Dexamethasone	Immunomodulators
Lenalidomide (CC-5013)	Immunomodulators
Methylprednisolone	Immunomodulators
Pravastatin	Immunomodulators
Thalidomide	Immunomodulators
Tretinoin	Immunomodulators
Axitinib	Kinase inhibitors
Cabozantinib	Kinase inhibitors
Celecoxib	Kinase inhibitors
Crizotinib	Kinase inhibitors
Dasatinib	Kinase inhibitors
Doxycycline	Kinase inhibitors
Erlotinib	Kinase inhibitors
Gefitinib (ZD1839)	Kinase inhibitors
Imatinib Mesylate	Kinase inhibitors
Lenvatinib	Kinase inhibitors
Larotrectinib	Kinase inhibitors
Midostaurin	Kinase inhibitors
Palbociclib HCl	Kinase inhibitors
Palbociclib Isethionate	Kinase inhibitors
Pazopanib	Kinase inhibitors
Regorafenib HCl	Kinase inhibitors
Ruxolitinib (INCB018424)	Kinase inhibitors
Sorafenib	Kinase inhibitors
Trametinib (GSK1120212)	Kinase inhibitors
Vandetanib	Kinase inhibitors
Vemurafenib	Kinase inhibitors
Bosentan	Miscellaneous antineoplastic
Carbamazepine	Miscellaneous antineoplastic
Disulfiram	Miscellaneous antineoplastic
Linezolid	Miscellaneous antineoplastic
Macitentan	Miscellaneous antineoplastic
Mesna	Miscellaneous antineoplastic
Plerixafor	Miscellaneous antineoplastic
Amlodipine	Other
Nifedipine	Other
Acyclovir	Other
Amifostine	Other
Dabigatran Etexilate (BIBR 1048)	Other
Cyproheptadine	Other
Dexrazoxane	Other
Dicyclomine	Other
Digoxin	Other
Doxercalciferol	Other
Fenofibrate	Other
Furosemide	Other
Guaifenesin	Other
Hydralazine	Other
Hydroxyzine	Other
Linagliptin	Other
Lisinopril	Other
Losartan	Other
Lovastatin	Other
Melatonin	Other
Montelukast	Other
Oseltamivir	Other
Pantoprazole	Other
Prednisone	Other
Ranitidine	Other
Salmeterol	Other
Sertraline	Other
Vitamin D2	Other
Vitamin D3	Other
Voriconazole	Other
Mercaptopurine	Other
Thioguanine	Other
Fenbendazole	Other
Mebendazole	Other
Bortezomib	Proteasome inhibitors
Carfilzomib	Proteasome inhibitors
Everolimus (RAD001)	Rapalogs
Rapamycin (Sirolimus)	Rapalogs
Temsirolimus	Rapalogs
Amsacrine	Topoisomerase I or II inhibitors
Daunorubicin	Topoisomerase I or II inhibitors
Doxorubicin HCl	Topoisomerase I or II inhibitors
Idarubicin	Topoisomerase I or II inhibitors
Irinotecan	Topoisomerase I or II inhibitors
Mitoxantrone	Topoisomerase I or II inhibitors
Teniposide	Topoisomerase I or II inhibitors
Topotecan	Topoisomerase I or II inhibitors

## Sheet: Culture Validation Experiments
Patient ID	General Diagnosis	Immunofluorescence of Pathology Markers	qRT-PCR of UCSF500 Variant	UCSF500 Variant Match (From WES)	UCSF500 Variant Match (From WTS)	Tumor Purity	Additional Notes
EV001	Ewing sarcoma	-	-	-	-	-	No Sample Provided
EV002	Acute myeloid leukemia	-	-	Yes (5/5 Variants)	-	-	-
EV003	Osteosarcoma	-	Yes (TP53 Loss)	-	-	-	-
EV004	Rhabdomyosarcoma	Yes (Myogenin, Desmin)	-	Yes (2/3 Variants)	-	Yes (Consistent with pathology)	-
EV005	Osteosarcoma	-	-	-	-	-	No Tissue Remaining
EV006	Ewing sarcoma	-	-	-	-	-	Testing Error, No Tissue Remaining
EV007	Glioblastoma	-	-	-	Yes (2/3 Variants)	Yes (High purity)	-
EV008	Osteosarcoma	-	-	-	-	-	No Tissue Remaining
EV009	Osteosarcoma	-	-	-	Yes (1/1 Variant)	Yes (Consistent with pathology)	-
EV010	Ewing sarcoma	Yes (NKX2.2 found)	-	-	-	-	-
EV011	Rhabdomyosarcoma	-	-	-	-	-	No Tissue Remaining
EV012	Ependymoma	-	-	-	-	-	Sample Insufficient for DST
EV013	Acute myeloid leukemia	-	-	-	Yes (1/1 Variant)	Yes (High purity)	-
EV014	Malignant rhabdoid tumor	-	-	-	-	-	No Tissue Remaining
EV015	Wilms tumor	-	Yes (DIS3L2 Loss)	-	-	-	-
EV016	Acute lymphoblastic leukemia	-	-	-	-	-	No Tissue Remaining
EV017	Astrocytoma	-	-	-	-	-	No Tissue Remaining
EV018	Rhabdomyosarcoma	-	-	-	-	-	No Tissue Remaining
EV019	Medulloblastoma	Yes (β-Catenin found)	-	Yes (3/3 Variants)	-	-	-
EV020	Ewing sarcoma	-	-	-	-	-	Sample Insufficient for DST
EV021	Neuroblastoma	-	-	-	-	-	No Tissue Remaining
EV022	Acute myeloid leukemia	-	-	-	-	-	No Tissue Remaining
EV023	Acute lymphoblastic leukemia	-	-	-	Yes (2/4 Variants)	-	-
EV024	Acute lymphoblastic leukemia	-	-	-	-	-	No Tissue Remaining
EV025	Rhabdomyosarcoma	-	-	-	Yes (2/4 Variants)	-	-
				"- = Not performed, due to lack of PDC material"

## Sheet: Actionable Panel Seq Results
Patient ID	General Diagnosis	Specific Diagnosis	Timing	Gene Panel	Clinical Benefit	Potential Clinical Benefit	TMB	MSI	MSI2
EV001	Ewing sarcoma	Ewing sarcoma	-	-	-	-	-	-	-
EV002	Acute myeloid leukemia	Acute myeloid leukemia	Trial	UCSF 500	-	-	-	Stable	1/1018
EV003	Osteosarcoma	High grade recurrent osteosarcoma, right distal tibia and fibula	Trial	UCSF 500	-	-	-	Equivocal	288/1042
EV004	Rhabdomyosarcoma	Sclerosing spindle cell rhabdomyosarcoma, right lower extremity	Trial	UCSF 500	-	[NRAS p.Q61K] Binimetinib (NCCN Marker), Cobimetinib (FDA approved drug/ NCCN biomarker), Trametinib (FDA approved/NCCN biomarker)	-	Stable	8/1072
EV005	Osteosarcoma	Metastatic osteosarcoma of left femur with pulmonary metastasis	Trial	UCSF 500	-	[9p24.1 Amplification] Pembrolizumab, Nivolumab	5.8/Mb	Stable	20/1092
EV006	Ewing sarcoma	Metastatic Ewing sarcoma of the scalp, 2nd relapse	Trial	UCSF 500	-	-	-	Stable	13/1148
EV007	Glioblastoma	Recurrent malignant glioma; pleomorphic xanthoastrocytoma, anaplastic	Trial	UCSF 500	-	-	>3/Mb	Stable	59/756
EV008	Osteosarcoma	Metastatic β-HCG-producing high grade (grade 3) osteosarcoma	Trial	UCSF 500	-	-	5.8/Mb	Stable	88/1038
EV009	Osteosarcoma	Metastatic chondroblastic osteosarcoma of left humerus with Li-Fraumeni Syndrome and CNS choroid plexus tumor at birth	Pre-Trial	Foundation One	[NTRK3-PKM Fusion] Larotrectinib, Entrectinib	[AKT1 Amplification] Everolimus, Temsirolimus	2/Mb	Stable	-
EV009	Osteosarcoma	Metastatic chondroblastic osteosarcoma of left humerus with Li-Fraumeni Syndrome and CNS choroid plexus tumor at birth	Trial	UCSF 500	-	-	0.7/Mb	Stable	8/1025
EV010	Ewing sarcoma	Refractory Ewing sarcoma, spinal tumor	Trial	UCSF 500	-	-	2.2/Mb	Stable	0/1011
EV011	Rhabdomyosarcoma	Recurrent alveolar rhabdomyosarcoma of right orbit	Pre-Trial	Foundation One	-	-	3/Mb	Stable	-
EV011	Rhabdomyosarcoma	Recurrent alveolar rhabdomyosarcoma of right orbit	Trial	UCSF 500	-	-	2.1/Mb	Stable	0/85
EV012	Ependymoma	Ependymoma of spine	-	-	-	-	-	-	-
EV013	Acute myeloid leukemia	Relapsed acute myeloid leukemia with FLT3/ITD	Trial	UCSF 500	[FLT3 ITD] Gilteritinib, Midostaurin, Sorafenib (FDA approved drug/ clinical recognition)	-	2.1/Mb	Stable	0/38
EV014	Malignant rhabdoid tumor	Refractory rhabdoid tumor of the liver	Pre-Trial	Foundation One	-	[SMARCB1 Loss] EZH2i, CDK4/6i, AURKi	3/Mb	Stable	-
EV014	Malignant rhabdoid tumor	Refractory rhabdoid tumor of the liver	Trial	UCSF 500	-	[SMARCB1 Deep Deletion] Tazemetostat	1.4/Mb	Stable	0/83
EV015	Wilms tumor	Wilms tumor of liver and lungs in relapse	Pre-Trial	CHLA OncoKids	-	[CCND1 Low-Level Amplification] CDK4/6i	-	-	-
EV015	Wilms tumor	Wilms tumor of liver and lungs in relapse	Trial	UCSF 500	-	-	3/Mb	Stable	0/85
EV016	Acute lymphoblastic leukemia	Acute lymphoblastic leukemia in testicular relapse	-	-	-	-	-	-	-
EV017	Astrocytoma	Pilocytic astrocytoma of right temporal lobe	Trial	UCSF 500	-	-	-	-	-
EV018	Rhabdomyosarcoma	Embryonal Rhabdomyosarcoma	Trial	UCSF 500	-	-	5.5/Mb	Stable	11/81
EV019	Medulloblastoma	Anaplastic Medulloblastoma	Trial	UCSF 500	-	-	2.8/Mb	Stable	1/80
EV020	Ewing sarcoma	Ewing sarcoma of spine	-	-	-	-	-	-	-
EV021	Neuroblastoma	Neuroblastoma	Trial	UCSF 500	-	-	0.7/Mb	Stable	0/82
EV022	Acute myeloid leukemia	Acute megakaryoblastic leukemia not having achieved remission	-	-	-	-	-	-	-
EV023	Acute lymphoblastic leukemia	Acute lymphoblastic leukemia not having achieved remission	Trial	UCSF 500	-	[NRAS p.Q61K] Binimetinib (NCCN), Cobimetinib (FDA approved drug/ NCCN biomarker), Trametinib (FDA approved/NCCN biomarker)	2.8/Mb	Stable	0/86
EV024	Acute lymphoblastic leukemia	Acute lymphoblastic leukemia with prior myelodysplasia	Trial	UCSF 500	-	-	4.1/Mb	Stable	0/64
EV025	Rhabdomyosarcoma	Alveolar rhabdomyosarcoma or the right hand	Trial	UCSF 500	-	-	1.4/Mb	Stable	1/83

## Sheet: Complete Panel Seq Results
			EV002	EV003	EV004	EV005	EV006	EV007	EV008	EV009	EV010	EV011	EV013	EV014	EV015	EV017	EV018	EV019	EV021	EV023	EV024	EV025
		Panel Source
		TP53	0	6	0	4	0	1	0	1	0	0	0	0	0	0	0	1		0	1	0		MUTATION	1
		CDKN2A/CDKN2B	0	0	6	6	6	0	6	5	6	0	0	0	0	0	0	0		0	0	0		INDEL	2
		CBL	0	3	1	0	0	0	0	0	0	0	0	0	0	0	0	0		0	1	0		STOP	3
		SMARCA4	0	0	0	0	0	0	0	0	0	1	0	0	0	0	0	0		0	0	0		FRAMESHIFT	4
		SETD2	4	0	0	0	0	0	0	0	0	0	0	0	0	0	0	0		0	0	0		LOSS	5
		GRIN2A	1	1	0	0	0	0	0	0	0	0	0	0	0	0	0	0		0	0	0		HOMOZYGOUS LOSS	6
		APC	0	4	0	0	0	0	0	0	0	0	0	0	0	0	0	0		0	0	0		GAIN	7
		ATRX	0	4	0	0	0	0	0	1	0	0	0	0	0	0	0	0		0	0	0		AMPGAIN	8
		ATM	0	1	0	0	0	0	0	0	0	0	0	0	0	0	0	4		0	0	0		FUSION	9
		CREBBP	0	1	0	0	0	3	0	0	0	0	0	0	0	0	0	0		0	0	0		REARRANGE	10
		FAT3	0	1	0	0	0	0	0	0	0	0	0	0	0	0	0	0		0	1	0
		MAP3K9	0	1	0	0	0	0	8	0	0	0	0	0	0	0	0	0		0	0	0		ACTIONABLE
		NRAS	0	0	1	0	0	0	0	0	0	0	0	0	0	0	0	0		1	0	0		APPROVED
		NF1	0	0	0	1	0	0	0	0	0	0	0	0	0	0	0	0		0	0	0		TRIAL
		PTEN	0	0	0	0	1	1	0	0	0	0	0	0	0	0	0	0		0	0	0
		EWSR1-FLI1	0	0	0	0	9	0	0	0	10	0	0	0	0	0	0	0		0	0	0
		KMT2D	0	0	0	0	1	0	0	0	0	0	0	0	0	0	4	0		0	0	0
		TERT	0	0	0	0	0	0	8	0	0	0	0	0	4	0	0	0		0	0	0
		BCOR	0	0	0	0	0	0	0	0	0	6	0	0	0	0	0	0		0	0	0
		PAX3-FOXO1	0	0	0	0	0	0	0	0	0	9	0	0	0	0	0	0		0	0	9
		PRDM1	0	0	0	0	0	0	0	0	0	1	0	0	0	0	0	0		0	0	0
		SMARCB1	0	0	0	0	0	0	0	0	0	0	0	6	0	0	0	0		0	0	0
		KMT2C	0	0	0	0	0	0	0	0	0	0	0	0	1	0	0	0		0	0	0
		CEBPA	2	0	0	0	0	0	0	0	0	0	0	0	0	0	0	0		0	0	0
		ASXL2	4	0	0	0	0	0	0	0	0	0	0	0	0	0	0	0		0	0	0
		EZH2	1	0	0	0	0	0	0	0	0	0	0	0	0	0	0	0		0	0	0
		MSH6	0	4	0	0	0	0	0	0	0	0	0	0	0	0	0	0		0	0	0
		NF2	0	4	0	0	0	0	0	0	0	0	0	0	0	0	0	0		0	0	0
		RB1	0	3	0	0	0	0	0	0	0	0	0	0	0	0	0	0		0	0	0
		FGFR3	0	1	0	0	0	0	0	0	0	0	0	0	0	0	0	0		0	0	0
		SMC3	0	4	0	0	0	0	0	0	0	0	0	0	0	0	0	0		0	0	0
		AURKA	0	1	0	0	0	0	0	0	0	0	0	0	0	0	0	0		0	0	0
		CBLB	0	1	0	0	0	0	0	0	0	0	0	0	0	0	0	0		0	0	0
		CCND2	0	1	0	0	0	0	0	0	0	0	0	0	0	0	0	0		0	0	0
		CDC73	0	1	0	0	0	0	0	0	0	0	0	0	0	0	0	0		0	0	0
		CDK6	0	1	0	0	0	0	0	0	0	0	0	0	0	0	0	0		0	0	0
		ERBB4	0	1	0	0	0	0	0	0	0	0	0	0	0	0	0	0		0	0	0
		GPR124	0	4	0	0	0	0	0	0	0	0	0	0	0	0	0	0		0	0	0
		IKZF1	0	1	0	0	0	0	0	0	0	0	0	0	0	0	0	0		0	0	0
		MAP3K5	0	1	0	0	0	0	0	0	0	0	0	0	0	0	0	0		0	0	0
		NAV3	0	1	0	0	0	0	0	0	0	0	0	0	0	0	0	0		0	0	0
		NCKAP5	0	1	0	0	0	0	0	0	0	0	0	0	0	0	0	0		0	0	0
		PBRM1	0	1	0	0	0	0	0	0	0	0	0	0	0	0	0	0		0	0	0
		PIK3CA	0	1	0	0	0	0	0	0	0	0	0	0	0	0	0	0		0	0	0
		POLQ	0	1	0	0	0	0	0	0	0	0	0	0	0	0	0	0		0	0	0
		PTPRB	0	1	0	0	0	0	0	0	0	0	0	0	0	0	0	0		0	0	0
		ROBO1	0	1	0	0	0	0	0	0	0	0	0	0	0	0	0	0		0	0	0
		SNCAIP	0	1	0	0	0	0	0	0	0	0	0	0	0	0	0	0		0	0	0
		SOX2	0	1	0	0	0	0	0	0	0	0	0	0	0	0	0	0		0	0	0
		SYNE1	0	1	0	0	0	0	0	0	0	0	0	0	0	0	0	0		0	0	0
		TFE3	0	2	0	0	0	0	0	0	0	0	0	0	0	0	0	0		0	0	0
		TOP1	0	3	0	0	0	0	0	0	0	0	0	0	0	0	0	0		0	0	0
		TRAF3	0	1	0	0	0	0	0	0	0	0	0	0	0	0	0	0		0	0	0
		XPO1	0	1	0	0	0	0	0	0	0	0	0	0	0	0	0	0		0	0	0
		GNAS	0	0	1	0	0	0	0	0	0	0	0	0	0	0	0	0		0	0	0
		MPL	0	0	3	0	0	0	0	0	0	0	0	0	0	0	0	0		0	0	0
		ROS1	0	0	1	0	0	0	0	0	0	0	0	0	0	0	0	0		0	0	0
		MYC	0	0	0	8	0	0	0	0	0	0	0	0	0	0	0	0		0	0	0
		9p24.1	0	0	0	8	0	0	0	0	0	0	0	0	0	0	0	0		0	0	0
		NOTCH3	0	0	0	2	0	0	0	0	0	0	0	0	0	0	0	0		0	0	0
		PPKAR1A	0	0	0	1	0	0	0	0	0	0	0	0	0	0	0	0		0	0	0
		PPKDC	0	0	0	2	0	0	0	0	0	0	0	0	0	0	0	0		0	0	0
		RELA	0	0	0	1	0	0	0	0	0	0	0	0	0	0	0	0		0	0	0
		POT1	0	0	0	0	4	0	0	0	0	0	0	0	0	0	0	0		0	0	0
		MET	0	0	0	0	1	0	0	0	0	0	0	0	0	0	0	0		0	0	0
		CCND3	0	0	0	0	0	0	8	0	0	0	0	0	0	0	0	0		0	0	0
		CTCF	0	0	0	0	0	0	1	0	0	0	0	0	0	0	0	0		0	0	0
		EDNRB	0	0	0	0	0	0	1	0	0	0	0	0	0	0	0	0		0	0	0
		FANCF	0	0	0	0	0	0	1	0	0	0	0	0	0	0	0	0		0	0	0
		MLH3	0	0	0	0	0	0	1	0	0	0	0	0	0	0	0	0		0	0	0
		PTCH1	0	0	0	0	0	0	1	0	0	0	0	0	0	0	0	0		0	0	0
		SPEN	0	0	0	0	0	0	1	0	0	0	0	0	0	0	0	0		0	0	0
		NTRK3-PKM	0	0	0	0	0	0	0	0	0	0	0	0	0	0	0	0		0	0	0
		AKT1	0	0	0	0	0	0	0	0	0	0	0	0	0	0	0	0		0	0	0
		C17orf39	0	0	0	0	0	0	0	0	0	0	0	0	0	0	0	0		0	0	0
		MAP2K4	0	0	0	0	0	0	0	0	0	0	0	0	0	0	0	0		0	0	0
		17p11.2	0	0	0	0	0	0	0	8	0	0	0	0	0	0	0	0		0	0	0
		ZFHX4	0	0	0	0	0	0	0	1	0	0	0	0	0	0	0	0		0	0	0
		ESR2	0	0	0	0	0	0	0	0	2	0	0	0	0	0	0	0		0	0	0
		RAD21	0	0	0	0	0	0	0	0	1	0	0	0	0	0	0	0		0	0	0
		TOP2A	0	0	0	0	0	0	0	0	1	0	0	0	0	0	0	0		0	0	0
		PRSSB	0	0	0	0	0	0	0	0	0	0	0	0	0	0	0	0		0	0	0
		TH2	0	0	0	0	0	0	0	0	0	0	0	0	0	0	0	0		0	0	0
		CSF1R	0	0	0	0	0	0	0	0	0	0	0	0	0	0	0	0		0	0	0
		RELN	0	0	0	0	0	0	0	0	0	0	0	0	0	0	0	0		0	0	0
		TSC2	0	0	0	0	0	0	0	0	0	0	0	0	0	0	0	0		0	0	0
		FLT3	0	0	0	0	0	0	0	0	0	0	2	0	0	0	0	0		0	0	0
		KDM6A	0	0	0	0	0	0	0	0	0	0	4	0	0	0	0	0		0	0	0
		ASMTL	0	0	0	0	0	0	0	0	0	0	0	0	0	0	0	0		0	0	0
		CAD	0	0	0	0	0	0	0	0	0	0	0	0	0	0	0	0		0	0	0
		TYK2	0	0	0	0	0	0	0	0	0	0	0	0	0	0	0	0		0	0	0
		CCND1	0	0	0	0	0	0	0	0	0	0	0	0	0	0	0	0		0	0	0
		HRAS	0	0	0	0	0	0	0	0	0	0	0	0	0	0	0	0		0	0	0
		DIS3L2	0	0	0	0	0	0	0	0	0	0	0	0	6	0	0	0		0	0	0
		SPTA1	0	0	0	0	0	0	0	0	0	0	0	0	1	0	0	0		0	1	0
		KRAS	0	0	0	0	0	0	0	0	0	0	0	0	0	1	0	0		0	0	0
		MYCL	0	0	0	0	0	0	0	0	0	0	0	0	0	0	8	0		0	0	0
		AKT3	0	0	0	0	0	0	0	0	0	0	0	0	0	0	1	0		0	0	0
		FOSB	0	0	0	0	0	0	0	0	0	0	0	0	0	0	1	0		0	0	0
		MAML3	0	0	0	0	0	0	0	0	0	0	0	0	0	0	1	0		0	0	0
		GLl2	0	0	0	0	0	0	0	0	0	0	0	0	0	0	0	8		0	0	0
		MYCN	0	0	0	0	0	0	0	0	0	0	0	0	0	0	0	8		0	0	0
		FOXL2	0	0	0	0	0	0	0	0	0	0	0	0	0	0	0	1		0	0	0
		IRF4	0	0	0	0	0	0	0	0	0	0	0	0	0	0	0	1		0	0	0
		NTRK2	0	0	0	0	0	0	0	0	0	0	0	0	0	0	0	3		0	0	0
		KMT2A-EPS15	0	0	0	0	0	0	0	0	0	0	0	0	0	0	0	0		9	0	0
		EPHA3	0	0	0	0	0	0	0	0	0	0	0	0	0	0	0	0		1	0	0
		PALB2	0	0	0	0	0	0	0	0	0	0	0	0	0	0	0	0		1	0	0
		FOXP1	0	0	0	0	0	0	0	0	0	0	0	0	0	0	0	0			1	0

## Sheet: DST Testing Results
Drug	EV002_DSS	EV003_DSS	EV004_DSS	EV005_DSS	EV007_DSS	EV008_DSS	EV009_DSS	EV010_DSS	EV011_DSS	EV013_DSS	EV014_DSS	EV015_DSS	EV016_DSS	EV017_DSS	EV018_DSS	EV019_DSS	EV021_DSS	EV022_DSS	EV023_DSS	EV024_DSS	EV025_DSS	Times Used in DST
Busulfan	0	0	0	0	0	0	0	0	0	0.0445	4.2968	0	0	0	0	0	48.0693	5.0532	15.8197	0	0	21
Carboplatin	0	0	0	0	0	0	0	0	0	0	42.0506	0	0	0	2.2661	0	0	0.922	0	0.9889	0.0363	21
Cisplatin	24.957	0	0	2.2153	0	0	0	8.4488	0	0	0	0	0.1365	0	0	0	0	0	0	0	0	21
Cyclophosphamide	0	0	0	22.8444	0	0	0	7.5087	0	73.4494	0	5.4686	0.633	0	0	0	0	0	0	0	0	21
Doxorubicin	54.9161	21.9252	0	10.3075	20.4848	0	20.9077	26.8206	14.3984	25.8219	18.52	0	25.0577	4.3846	12.8102	14.852	0	23.151	33.0514	18.6566	18.4657	21
Irinotecan	0	0	27.8293	0	0	0	31.3802	20.5564	0	0	10.7101	0	0	0	5.2015	0	0	9.9791	1.2843	1.6412	0	21
Acyclovir	0	0	0	0	0	0	0	0	0	0	0	0	0.5472	0	0	0	NT	1.9398	0	0	0	20
Atorvastatin	20.7082	0	0	0	0	5.43971	16.7251	2.7314	9.0955	8.4935	16.6088	4.4747	11.9455	0	4.4544	0	NT	8.1934	4.9524	6.2137	13.2335	20
Azithromycin	0	0	4.2266	0	0	0	0	0	0	0	0	0	0	0	0	0	NT	0	0	0	0	20
Bleomycin	0	24.9757	0	0	0	0	0	35.7583	0	9.7863	0	0	11.3179	31.9427	17.1507	0	NT	28.1362	8.0676	0	0	20
Cabozantinib	0	0	0	0	0	0	NT	0	0	7.0789	0	0	0	22.4066	0	0	NT	0	0	5.3032	0	19
Carbamazepine	0	0	12.6633	0	0	0	0	0	10.3979	0	0	0	0	0	0	0	NT	0	0	0	0	20
Carfilzomib	67.4279	58.0719	78.4393	53.3964	36.883	12.0906	0	50.1523	33.6191	49.8096	46.2238	22.9575	47.9586	25.4395	36.9612	0	NT	39.9249	52.544	28.836	28.8337	20
Cladribine	73.8299	13.5182	23.5116	17.7755	16.9664	0	0	17.3503	0	73.5507	16.5563	0	69.6051	23.5444	0	1.8663	NT	24.275	62.5832	7.6849	1.1616	20
Clofarabine	75.3566	25.9643	40.5946	14.255	0	0	0	26.7438	0	75.1876	40.209	15.7703	69.3491	19.1364	5.0622	0	NT	28.9682	58.6956	12.6693	3.5171	20
Cytarabine	44.9511	10.6787	18.4817	1.1088	5.2111	0	0	24.3288	11.5029	28.0751	22.8671	0	25.2949	26.2031	12.9859	0	NT	33.9797	27.6882	0	0	20
Dasatinib	0	0	45.3754	11.0251	0.4631	0	0	5.2471	13.0794	0	11.1314	20.2253	6.4063	36.8514	28.4555	0	NT	30.8531	0	24.4198	18.7484	20
Decitabine	27.0486	0	5.9546	0	26.712	0	0	0	0	0	0	0	10.2417	0.1303	8.1731	0	NT	0	0	0	0	20
Dexamethasone	57.3541	0	0	0	0	0	0	0	0	0	0	0	0	3.3868	0	0	NT	0	0	0	0	20
Dicyclomine	0	0	0	0	0	0	0	6.8744	0	0.023	0	0	0	0	0	0	NT	0	5.4754	0	0	20
Disulfiram	40.5476	30.802	0	22.3252	33.7501	0	12.5169	21.5205	29.3232	23.6417	28.3703	33.2856	23.3288	0	21.7918	12.5829	NT	22.9391	23.2446	31.3049	25.2252	20
Docetaxel	37.2634	21.0707	29.1063	0	0	0	0	15.0313	4.5646	0	18.0398	0	32.4268	34.512	0	0	NT	51.1514	8.936	8.9333	5.3692	20
Doxycycline	0	0	0.9865	7.808	0	0	0	2.7445	0	0	0	0	0	0.0779	0	0	NT	0	0	0	0	20
Erlotinib	0	0	0	0	0	0	0	0	0	2.0166	0	0	0.3543	0	20.5734	0	NT	0	0	0	0	20
Everolimus (RAD001)	0	0	20.3583	0	25.2189	14.9607	60.017	21.394	0	0	11.7557	23.4056	4.6893	11.8632	22.0617	0	NT	22.0013	19.2472	9.6535	19.0104	20
Furosemide	3.6713	0	8.5197	0	0	0	0	0	0	0	0	0	0.7012	0	0	0	NT	0	0	0	0	20
Gefitinib (ZD1839)	0	10.2239	0	0	0	0	0	0	0	0	6.513	0	2.4168	0	0	0	NT	0	0	0	0	20
Gemcitabine	49.5554	17.0197	48.5986	3.507	26.6933	1.50652	0	38.0501	0	0	24.5091	0	51.7413	47.4902	0	0.5841	NT	58.9265	19.7439	0	0	20
Guaifenesin	0	0	0	0	0	0	0	3.6454	4.2777	0	0	0	0	0.0225	0	0	NT	0	0	0	0	20
Idarubicin	56.7258	22.1301	36.2657	0	11.3263	0	74.0374	26.827	20.1244	42.6173	13.6293	0	28.4587	0	0	0	NT	15.2266	29.4407	19.1919	19.1919	20
Imatinib Mesylate	0	5.564	0	0	0	0	56.7606	0	0	0	1.6182	0	2.3244	0	0	0	NT	2.8685	4.5097	6.1839	0	20
Isotretinoin	31.9002	0	0	19.0068	0	0	52.4095	0	12.8422	0	0	0	10.2831	0	0	3.067	NT	7.4768	16.6546	0	0	20
Lenalidomide (CC-5013)	0	0	28.3427	0	0	0	40.8943	0	0	5.9954	0	0	0	0	4.8723	0	NT	0	0	0	0	20
Linagliptin	2.0084	0	0	0	0	0	0	0	0	0	0	0	0	0	0	0	NT	0	0	0	0	20
Linezolid	0.4786	0	0	0	0	0	0	0	0.012	0	25.5871	0	0	0	0	0	NT	0	0	0	0	20
Losartan	0	0	0	0	0	0	0	0	0	0	0	0	0	0	0	0	NT	0	0	0	0	20
Macitentan	0	0.1889	11.3683	0	2.7237	0	0	1.6634	0	0	15.8119	0	0	24.3165	0	0	NT	0.4211	0	0	0	20
Methotrexate	0	0	0	5.1868	15.4866	0	0	0	0	0	0	0	0	0	4.1686	0	NT	0.4343	0	0.3373	0	20
Nelarabine	0	0	0	0	0	0	0	6.3303	0	0	0	0	0	0	0	0	NT	1.783	19.0893	0	0	20
Oxaliplatin	0	0	1.6103	0	0	0	33.5147	0	0	0.2808	6.2632	0	16.9027	0	0	0	NT	0	0	0	0	20
Panobinostat	68.5307	41.701	50.9685	36.6833	39.3606	0	6.55162	33.4775	36.032	65.6107	39.8558	50.3444	41.8774	38.9315	53.1561	36.2717	NT	33.5118	54.0023	40.401	33.6697	20
Pazopanib	0	0	0	5.6152	0	0	0	0	3.6719	0	0	0	0	1.2347	0	0	NT	0	0	0	0	20
Pemetrexed	0	0	5.9194	0	8.3851	0	0	1.4438	0	0	0	0	0	0	0	0	NT	0	0	0	0	20
Romidepsin (FR901228)	47.0944	35.3772	64.7896	61.9382	52.9634	0	45.7744	45.9521	36.88	44.9049	46.751	81.4593	44.7621	72.995	86.821	68.7592	NT	80.804	88.87	65.1417	66.7911	20
Ruxolitinib (INCB018424)	0	0	0	0	0	0	0	0	0	3.3567	15.7548	0	0	0	0	0	NT	0	0	0	0	20
Salmeterol	0	0	0	0	0	0	0	0	0	0	7.553	0	0.104	0	0	0	NT	0	3.2938	0	0	20
Sorafenib	1.9417	9.9484	0	0	0	0	0	0	0	1.8102	0	0	0	0	0	0	NT	0	0	0.1648	0	20
Temozolomide	0.9182	0	0	0	0	0	0	0	0	0	0	0	0	0	0	0	0	0	0	NT	0	20
Temsirolimus	12.0061	9.1216	19.5448	0	0	2.70331	14.2752	6.0714	0	0	12.0543	14.11	2.8369	9.5158	0	7.9115	NT	16.1697	5.0764	3.8934	8.1153	20
Trametinib (GSK1120212)	0	20.8442	0	0	0	0	8.89321	0.8469	0	0.1581	0	10.1755	19.1832	5.9924	10.9302	0	NT	0	0	0	8.2962	20
Valproic Acid	0	0	0	0	0	0	33.4288	0	0	0	0	0	0	0	0	0	NT	0	0	0	0	20
Vemurafenib	0	0	0	0	0	0	0	0	0	0	0	0	0	0	0	0	NT	0	0	0	0	20
Vorinostat (SAHA, MK0683)	0	15.0603	0	23.0811	5.0382	0	0	15.8406	0	22.4552	8.0053	13.1876	11.4421	9.3463	19.6184	0	NT	7.7595	14.535	5.3549	0	20
Amlodipine	10.5567	0	0	0	0	0	0	0	0	2.3226	0	0	1.4101	0	9.9406	0	NT	0	0	0	13.701	20
Mesna	6.4758	0	4.1863	0	0	0	0	0	0	0	1.5317	0	0	0	0	0	NT	0	0	0	4.0889	20
Rapamycin (Sirolimus)	0	6.3382	25.5403	45.3073	0	21.9093	0	0	20.747	0	0	17.0907	0	7.2137	0	0	NT	23.1421	0	0	0	20
Etoposide	29.839	23.7968	17.962	0	5.4734	0	0	14.3761	0	0	0	0	17.2722	10.9125	0	0	0	9.3011	8.7329	NT	NT	19
Melphalan	0	0	0	0	0	0	0	12.9979	0	14.0833	0	0	8.5851	1.5134	36.803	0	0	0	0	NT	NT	19
Thiotepa	23.5556	0	0	0	0	0	0	15.4551	0	0	24.3121	0	10.0981	1.9681	0	0	0	3.171	7.4129	NT	NT	19
Topotecan	54.457	55.1746	44.7905	0	19.6608	0	0	37.8567	8.9453	0.9744	41.6343	0	37.7767	21.6269	9.0775	0	10.1378	29.044	18.5425	NT	NT	19
Vincristine	41.9716	31.8287	30.0584	0	0	0	0	14.1772	0	13.7385	33.5757	11.0142	33.1988	23.704	0	23.3051	24.8533	30.6957	18.4047	NT	NT	19
Axitinib	0	0	0	0	0	0	0	0	0	0	0	0	0	0	0	0	NT	0	0	NT	NT	18
Bortezomib	49.5476	55.8409	43.8998	32.3162	32.3599	0	0	30.1875	20.8995	39.7062	37.8553	30.0769	23.7138	0	33.4149	0	NT	12.0903	11.8193	NT	NT	18
Fludarabine	0	0	0	4.3993	0	0	0	0	0	38.7076	9.6394	0	21.9821	0	8.6605	11.9833	NT	3.5499	25.319	NT	NT	18
Tigecycline	0	0	0	0	0	0	0	0	0	0	0	0	0	0	0	0	NT	0	0	NT	NT	18
Amifostine	0	11.3711	0	0	0	0	0	0	0	0	0	0	0	0.3279	0	0	NT	0	6.1217	NT	NT	18
Amsacrine	47.1601	21.6	23.5222	2.0499	17.404	0	0	24.3843	0	39.1204	12.1674	0	36.8376	3.3927	0	0	NT	22.2291	21.5625	NT	NT	18
Azacitidine	21.3385	0	0	0	0	0	0	0	0	0	30.8625	0	1.3633	0	0	8.6592	NT	0	0	NT	NT	18
Bosentan	0	0	0	0	0	0	0	0	9.4334	0	0	0	0	8.2393	0	0	NT	0	0	NT	NT	18
Cabazitaxel	0	22.1428	41.6073	0	0	0	38.995	22.753	0	0	28.7766	0	37.0692	35.5276	0	0	NT	51.5839	2.0667	NT	NT	18
Crizotinib	13.6473	11.0956	0	0.8453	0	0	0	8.7485	8.3313	6.9348	0	0	4.9203	4.8507	0	0	NT	0	10.3725	NT	NT	18
Cyproheptadine	0	9.191	6.9987	0	0	0	0	0	0	0	27.8568	0	0	8.7454	0	0	NT	0	0	NT	NT	18
Dactinomycin	61.8441	44.2997	63.6259	45.2127	25.9978	0	21.7966	49.7506	34.9035	41.7578	41.2787	38.974	63.4739	34.0454	0	0	NT	42.0444	43.3793	NT	NT	18
Daunorubicin	48.8002	22.2994	34.7467	0	0	0	0	34.0695	25.9334	0.207	18.1375	8.1612	31.0934	12.7344	0	10.2263	NT	17.885	32.9188	NT	NT	18
Dexrazoxane	0	0	0	0	0	0	0	0	0	0	0	0	0.0178	6.4116	0	0	NT	0	0	NT	NT	18
Doxercalciferol	5.7833	0	0	0	0	0	0	3.4566	2.0514	0	0	0	0	0	0	0	NT	0	0	NT	NT	18
Hydralazine	0	0	11.9682	0	0	0	0	0	0	0	3.4986	0	0	0	0	0	NT	0	0	NT	NT	18
Hydroxyzine	0	0	8.4512	0	0	0	0	0	0	0	0	0	1.5214	10.9307	0	0	NT	0	0	NT	NT	18
Ifosfamide	0	28.5492	0	0	0	0	19.7859	5.7538	0	0	0	0	0	4.9855	0	6.1292	NT	0	0	NT	NT	18
Ixabepilone	31.6402	10.2582	26.6407	0	0	0	0	17.4064	17.5602	0	10.6944	0	33.678	40.9159	0	0	NT	44.4527	2.2267	NT	NT	18
Lisinopril	0	9.0257	13.5415	0	0	0	0	0	0	0	0	0	0	0.914	0	7.6432	NT	0	0	NT	NT	18
Melatonin	0	1.5479	18.5812	0	4.4978	0	0	0	0	0	0	0	0	0	0	0	NT	0	0	NT	NT	18
Metformin	0	0	0	0	18.407	0	0	0	0.4806	0	0	0	0	0.2232	4.8998	0	NT	0	0	NT	NT	18
Methylprednisolone	46.9809	0	0	4.1764	0	0	0	0	0	0	0	3.1059	0	0	0	0	NT	0	12.8231	NT	NT	18
Mitoxantrone	3.7764	9.4158	0	7.0348	13.6111	0	0	21.7771	17.0654	48.9111	28.1406	0	30.6486	18.5725	0	0	NT	0	22.1863	NT	NT	18
Montelukast	0	0	8.4946	0	9.4	0	48.9322	3.8201	0	0	0	0	0	3.9043	0	0	NT	0	0	NT	NT	18
Nifedipine	0	0	17.6079	1.91	4.6458	0	12.9272	0	10.3652	0	23.5413	0	0	0	0	0	NT	6.6705	0	NT	NT	18
Oseltamivir	0	0	9.2994	8.0984	0	0	0	0	0	0	0	0	0	0	0	0	NT	0	0	NT	NT	18
Pantoprazole	1.392	0	0	0	0	0	0	0	0	31.7526	0	0	0	0	0	0	NT	0	0	NT	NT	18
Plerixafor	0	0	0	0	0	0	0	0	0	0	9.2561	0	0	0	0	0	NT	0	0	NT	NT	18
Pravastatin	0	0	0	6.8616	23.2231	4.46377	0	0	0	0	0	0	0	0	34.4134	0	NT	0	0	NT	NT	18
Ranitidine	0.5956	0	0	0	0	0	37.1574	2.9521	0	0	0	0	0	0	0	15.1696	NT	0	0	NT	NT	18
Sertraline	7.5199	5.796	0	0	0	0	0	0	0	0	0	0	0	5.1107	0	0	NT	0	0	NT	NT	18
Thalidomide	0	0	11.9374	0	0	24.6326	0	1.0096	0	0	17.0273	0	0.7641	0	0	0	NT	0	0	NT	NT	18
Tretinoin	0	0	0	0	0	0	0	2.5149	9.715	0	8.5841	0	16.369	0	0	0	NT	0	15.0065	NT	NT	18
Vandetanib	0	0	0	0	0	0	0	3.7364	0	0	0	7.2318	0	6.0321	6.2883	0	NT	5.7242	0	NT	NT	18
Vinblastine	39.9315	34.6799	30.5141	13.2972	2.8362	0	26.3739	11.5331	0	20.1669	0	21.188	25.4031	0	29.5234	18.6606	NT	24.278	10.4426	NT	NT	18
Vinorelbine	32.3379	41.9593	31.3649	11.2007	5.5142	0	0	11.6404	0	10.4052	21.3959	0	23.1454	19.3889	14.624	0	NT	31.6829	18.6383	NT	NT	18
Voriconazole	5.5726	0	0	0	0	0	0	0	0	0	0	0	0	0	0	0	NT	0	0	NT	NT	18
Carmustine	2.7496	0	0	0	0	0	0	0	0	0	0	0	0	0	0	0	NT	0	0	NT	NT	18
Bactrim	0	0	7.46	0	0	0	0	11.1051	0	0	0	NT	0	NT	NT	NT	NT	NT	NT	NT	NT	12
Digoxin	44.5555	58.9291	54.3643	26.0928	5.5104	0	0	49.7275	17.6538	30.7142	56.2341	NT	48.6189	NT	NT	NT	NT	NT	NT	NT	NT	12
Celecoxib	NT	NT	NT	NT	NT	2.19144	0	0	NT	NT	NT	0	NT	0	1.7256	0	NT	0	0	0	0	11
Fenofibrate	NT	NT	NT	NT	NT	0	34.8451	0	NT	NT	NT	0	NT	0	0	9.5539	NT	0	0	NT	NT	9
Dacarbazine	NT	NT	NT	NT	NT	NT	NT	NT	NT	NT	NT	0	NT	0.6804	0	0	NT	0	0	0	0	8
Doxorubicin HCl	NT	NT	NT	NT	NT	NT	NT	NT	NT	NT	NT	0	NT	7.1532	0	0	NT	0	22.8089	18.7033	16.0357	8
Lenvatinib	NT	NT	NT	NT	NT	NT	NT	NT	NT	NT	NT	0	NT	3.4402	0	0	NT	2.3951	2.0419	4.4006	0	8
Lovastatin	NT	NT	NT	NT	NT	NT	NT	NT	NT	NT	NT	0	NT	0	0	1.5087	NT	8.4124	0.659	6.2703	8.1391	8
Mercaptopurine	NT	NT	NT	NT	NT	NT	NT	NT	NT	NT	NT	0	NT	2.2896	0	0	NT	0	0	0	0	8
Palbociclib HCl	NT	NT	NT	NT	NT	NT	NT	NT	NT	NT	NT	0	NT	5.9389	0	7.4013	NT	6.847	0	0	0	8
Thioguanine	NT	NT	NT	NT	NT	NT	NT	NT	NT	NT	NT	0	NT	0	0	0	NT	7.5552	0	0	4.5558	8
Tazemetostat	NT	NT	NT	NT	NT	NT	NT	NT	NT	NT	0	5.3466	NT	10.0752	0	6.8748	NT	0	0	NT	NT	7
Teniposide	NT	NT	NT	NT	NT	NT	NT	NT	NT	NT	NT	0	NT	0	0	0	NT	13.9459	17.4206	NT	13.6828	7
Dabigatran Etexilate (BIBR 1048)	NT	NT	NT	NT	NT	NT	NT	NT	NT	NT	NT	0	NT	0	0	0	NT	0	0	NT	NT	6
Lomustine	NT	NT	NT	NT	NT	NT	NT	NT	NT	NT	NT	0	NT	5.3284	0	0	NT	0	0	NT	NT	6
Larotrectinib	NT	NT	NT	NT	NT	NT	NT	NT	NT	NT	NT	0	NT	0	0	0.8973	NT	0	0	NT	NT	6
Mebendazole	NT	NT	NT	NT	NT	NT	NT	NT	NT	NT	NT	0	NT	0	0	0	NT	6.0596	0	NT	NT	6
Midostaurin	NT	NT	NT	NT	NT	NT	NT	NT	NT	NT	NT	15.4242	NT	15.2961	0	0	NT	8.8479	4.0792	NT	NT	6
Prednisone	NT	NT	NT	NT	NT	NT	NT	NT	NT	NT	NT	0	NT	3.8881	0	0	NT	0	0	NT	NT	6
Procarbazine HCl	NT	NT	NT	NT	NT	NT	NT	NT	NT	NT	NT	0	NT	0.9844	0	0	NT	0	0	NT	NT	6
Regorafenib HCl	NT	NT	NT	NT	NT	NT	NT	NT	NT	NT	NT	0	NT	0	0	0	NT	0	0	NT	NT	6
Vitamin D2	NT	NT	NT	NT	NT	NT	NT	NT	NT	NT	NT	0	NT	0	7.6975	0	NT	0	0	NT	NT	6
Vitamin D3	NT	NT	NT	NT	NT	NT	NT	NT	NT	NT	NT	0	NT	0	5.057	0	NT	0	0	NT	NT	6
Fenbendazole	NT	NT	NT	NT	NT	NT	NT	NT	NT	NT	NT	0	NT	NT	0	0	NT	0	0	NT	NT	5
Palbociclib Isethionate	NT	NT	NT	NT	NT	NT	NT	NT	NT	NT	NT	0	NT	NT	0	0	NT	5.2855	0	NT	NT	5
Drug Count	102	102	102	102	102	104	103	104	102	102	103	123	102	121	123	123	12	123	123	63	65
DSS > 10	33	30	34	17	18	4	21	31	18	22	36	16	34	25	17	9	3	27	30	9	12
0 < DSS <= 10	13	10	12	14	12	5	2	20	11	15	11	6	18	32	15	12	0	23	16	14	9
DSS = 0	56	62	56	71	72	95	80	53	73	65	56	101	50	64	91	102	9	73	77	40	44
Not Tested (NT)	23	23	23	23	23	21	22	21	23	23	22	2	23	4	2	2	113	2	2	62	60
% Sensitivity	32.35	29.41	33.33	16.67	17.65	3.85	20.39	29.81	17.65	21.57	34.95	13.01	33.33	20.66	13.82	7.32	25	21.95	24.39	14.29	18.46
% Intermediate	12.75	9.8	11.76	13.73	11.76	4.81	1.94	19.23	10.78	14.71	10.68	4.88	17.65	26.45	12.2	9.76	0	18.7	13.01	22.22	13.85
% Resistant	54.9	60.78	54.9	69.61	70.59	91.35	77.67	50.96	71.57	63.73	54.37	82.11	49.02	52.89	73.98	82.93	75	59.35	62.6	63.49	67.69

## Sheet: Z' Statistics
	Patient	Plate 1	Plate 2	Plate 3	Plate 4	Plate 5	Plate 6	Plate 7	Plate 8
Hematological	EV002	0.683262	0.581918	0.571433	0.562663	0.630848	0.583389	0.561559
	EV013	0.730973	0.72938	0.725553	0.736045	0.73537	0.769534	0.89532					Intermediate QC assay plates
	EV016	0.531241	0.777727	0.728869	0.612758	0.753375	0.725294	0.695315					Failed assay plates
	EV022	0.64605	0.843239	0.805879	0.811596	0.699569	0.689933	0.727597	0.615477
	EV023	0.0248696	-0.0332912	0.150413	0.155904	0.192754	0.139455	0.407512	0.149569
	EV023	0.646348	0.624994	0.550566	0.697527	0.615477	0.68812	0.72049
	EV024	0.803284	0.702304	0.829252	0.786615
Solid	EV003	0.587944	0.585971	0.589432	0.600212	0.58831	0.596155	0.596494
	EV004	0.630326	0.630121	0.633634	0.629217	0.638975	0.627113	0.635789
	EV005	0.62531	0.532002	0.509547	0.669683	0.754449	0.563449	0.510591
	EV006	-6.60451	-3.46849	-2.40844	-1.90083	-3.71318	-5.7871	-5.89319
	EV007	0.578138	0.711938	0.495902	0.325727	0.623981	0.627244	0.265957
	EV008	0.61757	0.537502	0.647736	0.519393	0.605584	0.654216	0.584124
	EV009	0.60067	0.616869	0.53335	0.606811	0.366282	0.625124	0.811004
	EV010	0.51685	0.803048	0.680432	0.771909	0.514107	0.680935	0.665143
	EV011	0.652448	0.513795	0.474515	0.508305	0.41937	0.445449	0.380123
	EV014	0.730973	0.539947	0.553418	0.570461	0.564062	0.583303	0.596945
	EV015	0.79181	0.58817	0.604829	0.565818	0.584036	0.620024	0.677755
	EV017	0.626458	0.803533	0.637392	0.548803	0.685084	0.664663	0.788699	0.801943
	EV018	0.851818	0.602173	0.614564	0.684824	0.54801	0.519129	0.598573	0.772991
	EV019	0.339305	-2.98964	0.101233	-0.2099	0.413191	0.720673	0.068547	-0.822035
	EV019	0.512245	0.541276	0.552679	0.744961	0.446531	0.637966	0.650431	0.771256
	EV021	0.675198	0.664346
	EV025	0.758462	0.710523	0.652593	0.536296

## Sheet: DST Repeat Data
		Initial DST		Repeat DST
Sample	Drug Name	DSS	log2 IC50	DSS	log2 IC50
EV004	Carfilzomib	78.4393	1.66129	67.5521	3.16221
EV004	Vincristine	30.0584	7.75689	34.7467	7.69558
EV008	Rapamycin	21.9093	9.23673	27.8091	7.55459
EV008	Everolimus	14.9607	9.20212	12.337	8.02791
EV008	Methotrexate	0	13.2877	0	13.2877
EV008	Doxorubicin	0	13.2877	0	13.2877
EV010	Romidepsin	45.9521	6.64256	49.7275	5.35368

## Sheet: DST Combination Results
	EV004
	Combination	DSS
	Carfilzomib	67.5521			Bold indicates treatments provided to patients
	Carfilzomib + Lenalidomide	52.1251
	Carfilzomib + Dexamethasone + Lenalinomide	44.6226
	Irinotecan+Temozomolide	36.2657
	Vincristine	34.7467
	Carfilzomib+Cyclophosphamide	26.6407
	Carfilzomib + Dexamethasone	26.0622
	Carfilzomib+Etoposide+Cyclophosphamide	25.5403
	Vincristine + Temozomolide	9.29941
	EV010
	Combination	DSS
	Topotecan + Cyclophosphamide + Vincristine	38.9654
	Gemcitabine + Docetaxel	37.8567
	EV013
	Combination	DSS
	Clofarabine + Cyclophosphamide + Etoposide	53.298
	Idarubicin + Fludarabine	51.1047
	Cytarabine + Idarubicin + Fludarabine	50.4154
	Cytarabine + Idarubicin	49.3836
	Carfilzomib + Lenalidomide	49.3269
	Clofarabine + Cyclophosphamide	48.4061
	Cytarabine + Fludarabine	41.9552
	Carfilzomib + Dexamethasone	34.4505
	Carfilzomib + Dexamethasone + Lenalinomide	31.3627

[truncated: 7 more sheets: DST Correlation Data, Assay Correlation Data, Expected PFS, Clinical Outcomes, NGS Samples, RNA Deconvolution, Statistical Tests and Tools]
